# Supplementary material for: Cholinesterase Inhibitory and Anti-Inflammatory Activity of the Naphtho- and Thienobenzo-Triazole Photoproducts: Experimental and Computational Study
Source: Int J Mol Sci. 2023 Sep 28;24(19):14676. doi: 10.3390/ijms241914676 (PMC10572743; doi:10.3390/ijms241914676)
Supplement: Supplementary file 1 [file ijms-24-14676-s001.zip]

Archive with 1 entries (1 files):
- ijms-2622827-supplementary.pdf
